# Supplementary material for: Comparison of Epiretinal Membrane Detection Rates Between Optos® and Clarus™ Ultra-Widefield Fundus Imaging Systems
Source: J Clin Med. 2026 Jan 21;15(2):883. doi: 10.3390/jcm15020883 (PMC12841922; doi:10.3390/jcm15020883)
Supplement: Supplementary file 1 [file jcm-15-00883-s001.zip]

Archive with 1 entries (1 files):
- jcm-3987324-supplementary.pdf
